# Supplementary material for: Cough sound spectro-temporal analysis and automated detection using Vision Transformers
Source: Digit Health. 2025 Dec 2;11:20552076251394623. doi: 10.1177/20552076251394623 (PMC12673053; doi:10.1177/20552076251394623)
Supplement: sj-xlsx-1-dhj-10.1177_20552076251394623 - Supplemental material for Cough sound spectro-temporal analysis and automated detection using Vision Transformers [file sj-xlsx-1-dhj-10.1177_20552076251394623.xlsx]

## Sheet: Pilot
Spectrogram Parameter	Split	TN	FP	FN	TP	Sensitivity	Specificity	Precision	F1		Spectrogram Parameter	Split	TN	FP	FN	TP	Sensitivity	Specificity	Precision	F1
500_64_32	Train	351212	935	348	9229	0.963663	0.997345	0.908009	0.935008		500_64_16	Train	352147	0	0	9577	1	1	1	1
	Validation	154250	446	858	4694	0.845461	0.997117	0.91323	0.87804			Validation	154422	274	960	4592	0.827089	0.998229	0.943691	0.881551
	Test	110680	510	669	2471	0.786943	0.995413	0.828916	0.807384			Test	110878	312	753	2387	0.760191	0.997194	0.884402	0.817606
500_128_64	Train	351607	540	74	9503	0.992273	0.998467	0.946231	0.968705		500_128_32	Train	351022	1125	172	9405	0.98204	0.996805	0.893162	0.935495
	Validation	154235	461	780	4772	0.85951	0.99702	0.911905	0.884933			Validation	154057	639	593	4959	0.893192	0.995869	0.885852	0.889507
	Test	110755	435	547	2593	0.825796	0.996088	0.856341	0.840791			Test	110550	640	421	2719	0.865924	0.994244	0.809467	0.836744
500_256_128	Train	350584	1563	230	9347	0.975984	0.995562	0.856737	0.912481		500_256_64	Train	350663	1484	251	9326	0.973791	0.995786	0.86272	0.914897
	Validation	154084	612	692	4860	0.87536	0.996044	0.888158	0.881713			Validation	154059	637	590	4962	0.893732	0.995882	0.88623	0.889965
	Test	110399	791	456	2684	0.854777	0.992886	0.772374	0.811489			Test	110437	753	418	2722	0.866879	0.993228	0.783309	0.822978
750_64_32	Train	234197	404	17	6363	0.997335	0.998278	0.940299	0.967977		750_64_16	Train	234454	147	126	6254	0.980251	0.999373	0.977035	0.97864
	Validation	102659	352	520	3240	0.861702	0.996583	0.902004	0.881393			Validation	102802	209	557	3203	0.851862	0.997971	0.938746	0.893196
	Test	73708	358	362	1734	0.82729	0.995166	0.828872	0.82808			Test	73855	211	433	1663	0.793416	0.997151	0.887407	0.837783
750_128_64	Train	234367	234	7	6373	0.998903	0.999003	0.964583	0.981443		750_128_32	Train	234501	100	13	6367	0.997962	0.999574	0.984537	0.991204
	Validation	102728	283	525	3235	0.860372	0.997253	0.919557	0.88898			Validation	102799	212	534	3226	0.857979	0.997942	0.938336	0.89636
	Test	73745	321	412	1684	0.803435	0.995666	0.8399	0.821263			Test	73854	212	436	1660	0.791985	0.997138	0.886752	0.836694
750_256_128	Train	234316	285	114	6266	0.982132	0.998785	0.956495	0.969144		750_256_64	Train	234600	1	0	6380	1	0.999996	0.999843	0.999922
	Validation	102771	240	605	3155	0.839096	0.99767	0.929308	0.881901			Validation	102830	181	562	3198	0.850532	0.998243	0.946434	0.895924
	Test	73868	198	460	1636	0.780534	0.997327	0.892039	0.83257			Test	73878	188	456	1640	0.782443	0.997462	0.897155	0.835882
1000_64_32	Train	175767	93	37	4729	0.992237	0.999471	0.980713	0.986441		1000_64_16	Train	175704	156	36	4730	0.992446	0.999113	0.968072	0.980108
	Validation	77052	211	504	2267	0.818116	0.997269	0.914851	0.863784			Validation	77082	181	408	2363	0.852761	0.997657	0.928852	0.889182
	Test	55378	139	427	1134	0.726457	0.997496	0.890809	0.800282			Test	55321	196	301	1260	0.807175	0.99647	0.865385	0.835267
1000_128_64	Train	175776	84	19	4747	0.996013	0.999522	0.982612	0.989267		1000_128_32	Train	175849	11	15	4751	0.996853	0.999937	0.99769	0.997271
	Validation	77098	165	390	2381	0.859257	0.997864	0.935192	0.895618			Validation	77152	111	457	2314	0.835078	0.998563	0.954227	0.890685
	Test	55355	162	334	1227	0.786035	0.997082	0.883369	0.831864			Test	55422	95	423	1138	0.72902	0.998289	0.922952	0.814603
1000_256_128	Train	175501	359	6	4760	0.998741	0.997959	0.929869	0.963075		1000_256_64	Train	175834	26	3	4736	0.999367	0.999852	0.99454	0.996948
	Validation	76989	274	333	2438	0.879827	0.996454	0.898968	0.889294			Validation	77064	199	320	2451	0.884518	0.997424	0.924906	0.904261
	Test	55145	372	239	1322	0.846893	0.993299	0.780401	0.812289			Test	55313	204	322	1239	0.793722	0.996325	0.858628	0.8249

## Sheet: Full-scale Test
Diagnostic Category	Subject	TN	FP	FN	TP	Sensitivity	Specificity	Precision	F1 Score
Asthma	1	44566	11	12	240	0.952381	0.999753	0.956175	0.954274
	2	20474	4	14	45	0.762712	0.999805	0.918367	0.833333
	3	18357	3	8	27	0.771429	0.999837	0.9	0.830769
	4	13110	8	13	106	0.890756	0.99939	0.929825	0.909871
	5	7816	2	4	7	0.636364	0.999744	0.777778	0.7
	6	17449	29	28	337	0.923288	0.998341	0.920765	0.922025
	7	12224	8	31	25	0.446429	0.999346	0.757576	0.561798
	8	13283	5	1	44	0.977778	0.999624	0.897959	0.93617
	9	23707	74	3	127	0.976923	0.996888	0.631841	0.767372
	Total	170986	144	114	958	0.893657	0.999159	0.869328	0.881325
Bronchiectasis	1	11146	19	173	339	0.662109	0.998298	0.946927	0.77931
Chronic Cough	1	14966	16	32	392	0.924528	0.998932	0.960784	0.942308
	2	21463	26	7	251	0.972868	0.99879	0.906137	0.938318
	3	17697	25	65	444	0.872299	0.998589	0.946695	0.907975
	4	12929	169	175	1045	0.856557	0.987097	0.860791	0.858669
	5	19239	36	58	1047	0.947511	0.998132	0.966759	0.957038
	6	18587	9	18	177	0.907692	0.999516	0.951613	0.929134
	7	17265	40	1479	2720	0.647773	0.997689	0.985507	0.781722
	8	23020	95	291	496	0.630241	0.99589	0.839255	0.719884
	9	14680	8	5	301	0.98366	0.999455	0.97411	0.978862
	10	16600	15	21	308	0.93617	0.999097	0.95356	0.944785
	11	33048	350	81	313	0.794416	0.98952	0.472097	0.592242
	12	27482	23	1	15	0.9375	0.999164	0.394737	0.555556
	13	18794	40	85	1557	0.948234	0.997876	0.974953	0.961408
	14	15128	22	25	284	0.919094	0.998548	0.928105	0.923577
	Total	270898	874	2343	9350	0.799624	0.996784	0.914515	0.853219
Cystic Fibrosis	1	44650	423	146	424	0.74386	0.990615	0.50059	0.598447
COPD	1	10794	26	20	655	0.97037	0.997597	0.961821	0.966077
	2	3572	145	23	214	0.902954	0.96099	0.5961	0.718121
	3	12880	7	3	178	0.983425	0.999457	0.962162	0.972678
	4	10188	9	9	33	0.785714	0.999117	0.785714	0.785714
	5	10575	16	33	173	0.839806	0.998489	0.915344	0.875949
	Total	48009	203	88	1253	0.934377	0.995789	0.860577	0.89596
Healthy Volunteer	1	12528	0	0	1	1	1	1	1
	2	18349	7	0	0	-	0.999619	-	-
	3	18071	117	0	69	1	0.993567	0.370968	0.541176
	Total	48948	124	0	70	1	0.997473	0.360825	0.530303
ILD	1	38264	27	37	204	0.846473	0.999295	0.883117	0.864407
	2	7505	11	24	184	0.884615	0.998536	0.94359	0.913151
	3	30768	9	4	1243	0.996792	0.999708	0.992812	0.994798
	4	3305	157	59	446	0.883168	0.95465	0.739635	0.805054
	5	6874	4	1	45	0.978261	0.999418	0.918367	0.947368
	6	15099	23	4	95	0.959596	0.998479	0.805085	0.875576
	7	22248	36	32	130	0.802469	0.998384	0.783133	0.792683
	8	13834	52	83	441	0.841603	0.996255	0.894523	0.867257
	Total	137897	319	244	2788	0.919525	0.997692	0.897329	0.908291
Lung Cancer	1	5871	51	14	486	0.972	0.991388	0.905028	0.937319
	2	10677	16	44	381	0.896471	0.998504	0.959698	0.927007
	3	27889	28	109	81	0.426316	0.998997	0.743119	0.541806
	3	14214	200	54	247	0.820598	0.986125	0.552573	0.660428
	4	16467	193	77	935	0.923913	0.988415	0.828901	0.873832
	Total	75118	488	298	2130	0.877265	0.993545	0.813598	0.844233
Paediatrics	1	46248	194	72	463	0.865421	0.995823	0.704718	0.776846
Overall	47	853900	2788	3478	17775	0.836353	0.996746	0.864417	0.850153

## Sheet: Boxplot Statistics
	Diagnostic Category	Subject	Min	Q1	Median	Q3	Max	IQR	Overall	Std
Sensitivity	Asthma	9	0.4464	0.7311	0.8908	0.9585	0.9778	0.2274	0.893657	0.1808
	Bronchiectasis	1	0.6621	0.6621	0.6621	0.6621	0.6621	0	0.662109	0
	Chronic Cough	14	0.6302	0.8566	0.9218	0.9475	0.9837	0.0909	0.799624	0.1121
	Cystic Fibrosis	1	0.7439	0.7439	0.7439	0.7439	0.7439	0	0.74386	0
	COPD	5	0.7857	0.8263	0.903	0.9737	0.9834	0.1474	0.934377	0.0845
	Healthy Volunteer	2	1	1	1	1	1	0	1	0
	ILD	8	0.8025	0.844	0.8839	0.9689	0.9968	0.1249	0.919525	0.0711
	Lung Cancer	5	0.4263	0.722	0.8965	0.9359	0.972	0.2139	0.877265	0.2202
	Paediatrics	1	0.8654	0.8654	0.8654	0.8654	0.8654	0	0.865421	0
Specificity	Asthma	9	0.9975	0.9989	0.9995	0.9998	0.9999	0.0009	0.999159	0.0008
	Bronchiectasis	1	0.9847	0.9847	0.9847	0.9847	0.9847	0	0.998298	0
	Chronic Cough	14	0.9211	0.9955	0.9978	0.999	1	0.0035	0.996784	0.0206
	Cystic Fibrosis	1	0.9967	0.9967	0.9967	0.9967	0.9967	0	0.990615	0
	COPD	5	0.9936	0.9961	0.9982	0.9993	0.9998	0.0032	0.995789	0.0024
	Healthy Volunteer	2	1	1	1	1	1	0	0.997473	0
	ILD	8	0.9825	0.9954	0.9988	0.9998	0.9999	0.0044	0.997692	0.0059
	Lung Cancer	5	0.9953	0.9958	0.9961	0.9966	0.9976	0.0008	0.993545	0.0008
	Paediatrics	1	0.9984	0.9984	0.9984	0.9984	0.9984	0	0.995823	0
Precision	Asthma	9	0.6318	0.7728	0.9	0.9231	0.9562	0.1503	0.869328	0.108
	Bronchiectasis	1	0.9469	0.9469	0.9469	0.9469	0.9469	0	0.946927	0
	Chronic Cough	14	0.3947	0.8608	0.9491	0.9668	0.9855	0.106	0.914515	0.1885
	Cystic Fibrosis	1	0.5006	0.5006	0.5006	0.5006	0.5006	0	0.50059	0
	COPD	5	0.5961	0.7383	0.9153	0.9619	0.9622	0.2236	0.860577	0.1564
	Healthy Volunteer	2	0.371	0.371	0.6855	1	1	0.629	0.360825	0.4448
	ILD	8	0.7396	0.7941	0.8888	0.931	0.9928	0.1369	0.897329	0.0865
	Lung Cancer	5	0.5526	0.6955	0.8289	0.9187	0.9597	0.2232	0.813598	0.1595
	Paediatrics	1	0.7047	0.7047	0.7047	0.7047	0.7047	0	0.704718	0
F1 Score	Asthma	9	0.5618	0.7506	0.8333	0.9255	0.9543	0.175	0.881325	0.1294
	Bronchiectasis	1	0.7793	0.7793	0.7793	0.7793	0.7793	0	0.77931	0
	Chronic Cough	14	0.5556	0.7817	0.9264	0.9448	0.9789	0.1631	0.853219	0.1401
	Cystic Fibrosis	1	0.5984	0.5984	0.5984	0.5984	0.5984	0	0.598447	0
	COPD	5	0.7181	0.7688	0.8759	0.9677	0.9727	0.1989	0.89596	0.1116
	Healthy Volunteer	2	0.5412	0.5412	0.7706	1	1	0.4588	0.530303	0.3244
	ILD	8	0.7927	0.8347	0.8715	0.9303	0.9948	0.0955	0.908291	0.0681
	Lung Cancer	5	0.5418	0.6308	0.8738	0.9296	0.9373	0.2988	0.844233	0.1774
	Paediatrics	1	0.7768	0.7768	0.7768	0.7768	0.7768	0	0.776846	0
